# Supplementary material for: Roles of the RON3 C-terminal fragment in erythrocyte invasion and blood-stage parasite proliferation in Plasmodium falciparum
Source: Front Cell Infect Microbiol. 2023 Jun 29;13:1197126. doi: 10.3389/fcimb.2023.1197126 (PMC10340547; doi:10.3389/fcimb.2023.1197126)
Supplement: Supplementary file 2 [file Table_1.xlsx]

## Sheet: Sheet1
Supplementary Table 1: List of primers used in this study
Name	Sequence (5'->3')
PfRON3_gRNA_oligo1	TAAGTATATAATATTCGGTATCTTCAGAAGAAAGAGTTTTAGAGCTAGAA	for sgRNA of RON3 cloning
PfRON3_gRNA_oligo2	TTCTAGCTCTAAAACTCTTTCTTCTGAAGATACCGAATATTATATACTTA
PfRON3-3UTR_F	AGGTGACACTATAGAACTCGAGGCATGGAAATATAAAATATATACATATATA	for 3'UTR of RON3 cloning
PfRON3-3UTR_R	CATCATCCTTAAGTAAATTATCAAGAAAAAAATTCAGAATTTTTTTG
PfRON3-HR_F	TAATTTACTTAAGGATGATGGTGTAGATAAATTATATAATA	for C-terminal region of RON3 cloning
PfRON3-HR_R	GAACATCGTATGGGTACCTAGGTGGTATGTAAATTTCtCTCTTTCTTCTGAAGATACCGAAGA
PfRON3_F	TAATTTCCAAGAATTCTCTAATTTATTAG	P1 in Figure 1A
PfRON3-3UTR_R	GTTATATATATGTACCTATATATGTGGG	P2 in Figure 1A
DDD_R	GCTAACGCCGCAATCAGACTGAT	P3 in Figure 1A
JB200_F	ATTGTCGTTAGAACGCGGCTACA	P4 in Figure 1A
gRNA sequences are underlined.
Codon-optimized nucleic acid in protospacer adjacent motif for Streptococcus pyogenes Cas9 is shown as small letter.
